# Supplementary material for: Lzts1 controls both neuronal delamination and outer radial glial-like cell generation during mammalian cerebral development
Source: Nat Commun. 2019 Jun 25;10:2780. doi: 10.1038/s41467-019-10730-y (PMC6592889; doi:10.1038/s41467-019-10730-y)
Supplement: Supplementary file 9 — Source Data [file 41467_2019_10730_MOESM9_ESM.xlsx]

## Sheet: Fig2b
Fig2b
										Ngn1/2	Ngn1/2	Ngn1/2	Ngn1/2	Ngn1/2	Ngn1/2	Ngn1/2	Ngn1/2	Ngn1/2	Ngn1/2	Ngn1/2	Ngn1/2	Ngn1/2	Ngn1/2	Ngn1/2	Ngn1/2	Ngn1/2	Ngn1/2	Ngn1/2	Ngn1/2	Ngn1/2	Ngn1/2	Ngn1/2	Ngn1/2	Ngn1/2	Ngn1/2	Ngn1/2	Ngn1/2	Ngn1/2	Ngn1/2	Ngn1/2	Ngn1/2	Ngn1/2	Ngn1/2	Ngn1/2	Ngn1/2	Ngn1/2	Ngn1/2	Ngn1/2	Ngn1/2
	Bin (mm)	EGFP	EGFP	EGFP	EGFP	EGFP	EGFP	EGFP	EGFP	siRNA-NC	siRNA-NC	siRNA-NC	siRNA-NC	siRNA-NC	siRNA-NC	siRNA-NC	siRNA#2	siRNA#2	siRNA#2	siRNA#2	siRNA#2	siRNA#2	siRNA#2	siRNA#2	siRNA#1	siRNA#1	siRNA#1	siRNA#1	siRNA#1	siRNA#1	siRNA#1	siRNA#1	siRNA#1	siRNA#1	siRNA#1	Lzts1-rs	Lzts1-rs	Lzts1-rs	Lzts1-rs	Lzts1-rs	Lzts1-rs	Lzts1-rs	Lzts1-rs	Lzts1-rs	Lzts1-rs	Lzts1-rs	Lzts1-rs	Lzts1-rs	Lzts1
	210-240	0	0	0	0	0	0	0	0	0	0	2	0	0	0	0	0	0	0	0	0	0	0	0	0	0	0	0	0	0	0	0	0	1	0	0	0	0	5	14	0	0	0	0	0	0	0	2	0
	180-210	2	2	0	0	0	0	0	0	4	7	18	4	5	9	24	0	3	0	0	2	0	0	0	0	6	0	2	0	0	0	0	0	2	0	0	4	4	8	18	5	4	7	4	6	0	14	10	2
	150-180	42	16	2	0	2	0	0	0	29	43	48	41	27	28	34	11	21	3	3	9	1	9	12	13	23	11	4	5	1	4	11	1	0	2	10	16	14	38	53	15	32	24	21	29	7	21	34	26
	120-150	88	36	22	4	21	27	18	18	84	48	48	73	54	71	67	45	70	56	33	44	42	40	43	49	59	49	49	26	13	23	42	7	2	11	45	32	40	40	51	45	67	39	47	31	27	39	42	56
	90-120	88	52	47	30	44	70	37	51	99	76	75	92	74	91	84	89	87	61	49	90	46	73	73	89	94	75	82	105	69	82	65	34	20	35	37	34	40	36	40	69	75	34	61	43	42	31	58	48
	60-90	55	40	79	97	76	97	87	95	126	58	42	72	42	78	50	113	87	93	78	85	54	34	59	73	73	74	72	92	138	103	86	27	20	28	75	55	50	49	74	80	88	45	68	34	51	62	52	70
	30-60	46	33	51	75	39	58	62	79	39	17	20	10	5	10	13	52	39	50	34	27	19	15	19	45	48	41	46	59	101	65	41	13	12	16	25	54	35	45	27	39	24	13	21	9	11	22	18	46
	0-30	62	49	49	60	38	45	65	30	5	2	2	0	0	5	1	6	3	8	13	1	8	1	11	21	18	27	10	22	33	30	11	10	9	6	3	9	4	7	1	2	2	2	3	0	0	3	2	14
[truncated: 7 more columns]

## Sheet: Fig2c
Fig2c
					Ngn1/2		Ngn1/2		Ngn1/2		Ngn1/2		Ngn1/2
	EGFP		Ngn1/2		siRNA-NC		siRNA#2		siRNA#1		siRNA#1+Lzts1-rs		siRNA#1+Lzts1
	0-60mm	total	0-60mm	total	0-60mm	total	0-60mm	total	0-60mm	total	0-60mm	total	0-60mm	total
	108	383	20	171	44	386	58	316	66	290	28	195	60	262
	82	228	16	229	19	251	42	310	66	321	63	204	51	242
	100	250	7	226	22	255	58	271	68	277	39	187	90	294
	135	266	23	295	10	292	47	210	56	265	52	228	76	300
	77	220	21	132	5	207	28	258	81	309	28	278	66	147
	103	297	24	213	15	292	27	170	134	355	41	255	20	120
	127	269	21	185	14	273	16	172	95	307	26	292	34	220
	109	273	8	161			30	217	52	256	15	164	38	197
									23	92	24	225
									21	66	9	152
									22	98	11	138
											25	192
											20	218

## Sheet: Fig3a
Fig3a
	siRNA-NC		siRNA#1
	Pax6+	Pax6-	Pax6+	Pax6-
	44	153	30	112
	33	122	45	143
	40	167	25	72
	45	163	48	144
	48	127	37	146
	35	120	19	107
	11	54	43	110
	60	236	25	84
	41	169	43	151
	54	140

## Sheet: Fig3b
Fig3b
	siRNA-NC		siRNA#1
	BrdU+	BrdU-	BrdU+	BrdU-
	15	150	36	347
	31	311	23	200
	22	253	30	280
	11	111	19	230
	13	97	23	202
	25	285	19	184
	26	254	23	230
	28	210	23	197
	14	155	23	214

## Sheet: Fig3c
Fig3c
	siRNA-NC		siRNA#1
	Tbr2+	Tbr2-	Tbr2+	Tbr2-
	31	177	40	194
	36	202	25	143
	28	217	30	158
	35	147	45	179
	26	158	15	57
	38	164	40	172
	37	177
	46	187

## Sheet: Fig3d
Fig3d
	siRNA-NC BrdU+		siRNA#1 BrdU+
	Ki67+	Ki67-	Ki67+	Ki67-
	6	12	3	7
	4	8	11	21
	4	9	5	9
	7	12	5	11
	12	30	3	6
	5	15	4	13
	5	10	5	9
	5	11	2	7
	4	14	6	14

## Sheet: Fig3g
Fig3g
	control	control	control	control	control	control	control	control	control	control	Lzts1 KO	Lzts1 KO	Lzts1 KO	Lzts1 KO	Lzts1 KO	Lzts1 KO	Lzts1 KO	Lzts1 KO	Lzts1 KO	Lzts1 KO
Bin	1	2	3	4	5	6	7	8	9	10	1	2	3	4	5	6	7	8	9	10
	6	2	9	21	48	42	53	53	46	41	1	2	8	12	46	38	56	55	54	49
	13	6	11	20	40	40	67	47	39	35	3	1	7	9	37	44	62	51	40	37
	1	3	9	23	33	40	50	32	30	27	3	1	3	10	25	33	45	39	30	32
	5	6	14	14	23	39	37	26	29	32	1	5	9	20	25	42	56	50	35	47
	1	7	3	13	27	27	31	29	17	19	1	0	1	6	11	28	60	44	63	51
	1	4	12	10	29	33	42	35	35	32	0	0	2	6	14	29	71	42	56	55
	4	5	5	18	36	40	51	56	30	39	1	0	2	12	25	26	45	34	32	22
	2	4	8	11	41	60	57	52	37	34	1	3	7	11	32	41	54	58	41	53
											0	2	3	6	23	22	37	35	35	40

## Sheet: Fig4c
Fig4c
	Control		Lzts1 KO
	Venus-RFP+	Venus+RFP+	Venus-RFP+	Venus+RFP+
	29	14	48	16
	46	15	32	16
	19	9	35	18
	15	3	41	13
	27	2	17	8
	29	5	16	5
	20	5	39	17
	31	9	34	11
	4	1	8	2
	61	15	30	8
	32	9	5	5
	78	22	40	19
	54	15	59	24

## Sheet: Fig5d
Fig5d
	control	control	control	control	control	control	control	control	control	control	Lzts1 1.0	Lzts1 1.0	Lzts1 1.0	Lzts1 1.0	Lzts1 1.0	Lzts1 1.0	Lzts1 1.0	Lzts1 1.0	Lzts1 1.0	Lzts1 1.0
Bin	1	2	3	4	5	6	7	8	9	10	1	2	3	4	5	6	7	8	9	10
	1	2	2	12	32	41	62	51	33	31	0	6	41	54	68	103	104	77	20	6
	3	5	4	15	23	34	52	44	38	30	6	10	41	39	53	78	50	31	6	2
	4	2	6	12	27	39	50	37	30	26	1	1	17	33	62	63	70	36	13	5
	1	3	4	2	9	30	38	41	18	28	0	0	10	22	39	57	71	66	23	2
	13	9	7	34	31	49	27	27	24	20	6	3	4	40	47	72	80	55	20	5
	9	18	13	23	29	35	31	31	23	23	1	2	10	39	33	60	62	21	3	3
	6	7	6	7	17	16	31	30	16	21
	9	4	13	6	16	35	33	29	14	23

## Sheet: Fig5i
Fig5i
	Contra-lateral	control	Lzts1 1.0	Lzts1 0.2
apical	218	34	1	41
non-apical	125	22	45	50

[truncated: 13 more sheets: Fig5j, Fig5k, Fig5l, Fig5m, Fig6e, Fig9i, Fig10b, Fig10d, SuppleFig4, SuppleFig5, SuppleFig6, SuppleFig10, SuppleFig11]
